# Supplementary material for: Conserved Function of ACYL–ACYL CARRIER PROTEIN DESATURASE 5 on Seed Oil and Oleic Acid Biosynthesis between Arabidopsis thaliana and Brassica napus
Source: Front Plant Sci. 2017 Jul 25;8:1319. doi: 10.3389/fpls.2017.01319 (PMC5524766; doi:10.3389/fpls.2017.01319)
Supplement: Supplementary file 2 [file Table_1.XLSX]

## Sheet: Table S1
Table S1. Primers used in this study
Primer name	Primer sequences (5’-3’)	Annotation
AtAAD5-Pro-HindIII-F	ATTAAGCTTCTGGGTTATAACTACCATATGGC	pAtAAD5:GUS construct
AtAAD5-Pro-XmaI-R	TATTCCCGGGTTCATGCATGCGTTTGGGAA
BnAAD5-1-F1	CGCAGCAGCATAGAAATAATCG	BnAAD5-1 cloning
BnAAD5-1-R1	AGCCCTAATCTCTCGACCAA
BnAAD5-1-XmaI-F	TCCCCCCGGGCGCAGCAGCATAGAAATAATCG	35S:BnAAD5-1 construct
BnAAD5-1-SpeI-R	GGACTAGTAGCCCTAATCTCTCGACCAA
AtEF1αA4-F1	CTGGAGGTTTTGAGGCTGGTA	qRT-PCR
AtEF1αA4-R1	CCAAGGGTGAAAGCAAGAAGA
BnAAD5-1-F2	ACTGAGAACAACCCTTACTTGGG	qRT-PCR
BnAAD5-1-R2	GTCTCCACGATCTTTCGCCA
AtEF1αA4-F2	ATGCCCCAGGACATCGTGATTTCAT	RT-PCR
AtEF1αA4-R2	TTGGCGGCACCCTTAGCTGGATCA
AtAAD5-N-F	CTCTTTTCACAGTCTCACACAGC	RT-PCR
AtAAD5-N-R	TGTCTACCCGACCAGACAGAT
AtAAD5-C-F	GGGCTATATGGACCAGGGCT	RT-PCR
AtAAD5-C-R	CTGGTCCTTCATTGGTGAAATGG
35S_Pro	GACCCTTCCTCTATATAAGGAAGTTC	Transgenic plants genotyping
BnAAD5-1_R1	AGCCCTAATCTCTCGACCAA
SALK_129779C (aad5-1)-LP	TATTCGAGATTGATCCCGATG	Mutant genotyping
SALK_129779C (aad5-1)-RP	GCATTGGGAATCAAATTGATG
SALK_035968C (aad5-2)-LP	ACTCTCAAAAATTCCCCATGG	Mutant genotyping
SALK_035968C (aad5-2)-RP	TCAATGCCTGCACATTTAATG
BP*	TGGTTCACGTAGTGGGCCATCG
* BP is the border sequence within the insertional tag
